# Supplementary material for: Modeling the Potential Climatic Suitability and Expansion Risk of Tuta absoluta (Meyrick, 1917) (Lepidoptera: Gelechiidae) Under Future Climate Scenarios
Source: Insects. 2025 Feb 9;16(2):185. doi: 10.3390/insects16020185 (PMC11856755; doi:10.3390/insects16020185)
Supplement: Supplementary file 1 [file insects-16-00185-s001.zip]

Archive with 1 entries (1 files):
- insects-3444165-supplementary.pdf
